# Supplementary material for: Metformin-NSAIDs Molecular Salts: A Path towards Enhanced Oral Bioavailability and Stability
Source: Pharmaceutics. 2023 Jan 29;15(2):449. doi: 10.3390/pharmaceutics15020449 (PMC9966766; doi:10.3390/pharmaceutics15020449)
Supplement: Supplementary file 1 [file pharmaceutics-15-00449-s001.zip]

Archive with 1 entries (1 files):
- pharmaceutics-2161347-supplementary.pdf
